# Supplementary material for: Socio-Demographic Factors Influencing Malaria Vaccine Acceptance for Under-Five Children in a Malaria-Endemic Region: A Community-Based Study in the Democratic Republic of Congo
Source: Vaccines (Basel). 2024 Apr 2;12(4):380. doi: 10.3390/vaccines12040380 (PMC11055057; doi:10.3390/vaccines12040380)
Supplement: Supplementary file 1 [file vaccines-12-00380-s001.zip]

Archive with 1 entries (1 files):
- vaccines-2896364-supplementary.pdf
